# Supplementary material for: The Synthesis of Novel Glucosylamide Organosilicon Quaternary Ammonium Salts and Long-Lasting Modification of Different Materials
Source: Molecules. 2025 Oct 1;30(19):3934. doi: 10.3390/molecules30193934 (PMC12525607; doi:10.3390/molecules30193934)
Supplement: Supplementary file 1 [file molecules-30-03934-s001.zip]

Archive with 1 entries (1 files):
- molecules-3867480-supplementary.pdf
